# Supplementary material for: Insights on biology student motivations and challenges when reading and analyzing primary literature
Source: PLoS One. 2021 May 10;16(5):e0251275. doi: 10.1371/journal.pone.0251275 (PMC8109785; doi:10.1371/journal.pone.0251275)
Supplement: S1 File — (XLSX) [file pone.0251275.s001.xlsx]

## Sheet: S1 File
Focus Group Participant	Gender	Age Range	Major	Minor	Race	Ethnicity	Courses Taken	Year Courses Taken	Research Articles Read	Current Year	GPA
Focus Group Participant 1	Female	18-19	Biology	not available	White	Not Hispanic or Latino	1-2	Freshman	5	Freshman	2.5
Focus Group Participant 2	Female	20-21	Biology	not available	White	Not Hispanic or Latino	1-2	Junior	25	Junior	2.7
Focus Group Participant 19	Female	20-21	Biology	not available	White	Not Hispanic or Latino	3+	Sophomore, Junior, Senior	13	Senior	3.71
Focus Group Participant 23	Male	20-21	Biology	not available	White	Hispanic or Latino	1-2	Sophomore, Junior	12	Junior	3.61
Focus Group Participant 25	Male	22+	Biology	not available	White	Not Hispanic or Latino	3+	not available	50	Senior	N/A
Focus Group Participant 52	Female	20-21	Business	Biology	White	Not Hispanic or Latino	1-2	not available	2	Sophomore	2.30
Focus Group Participant 54	Male	22+	Biology	not available	White	Not Hispanic or Latino	3+	Junior, Senior	20	Senior	3.52
Focus Group Participant 64	Female	18-19	Biology	Pre-Med	White	Not Hispanic or Latino	1-2	Freshman	4	Freshman	3.70
Focus Group Participant 74	Female	22+	Biology	not available	Asian	Not Hispanic or Latino	3+	Sophomore, Junior	20-30	Senior	2.80
Focus Group Participant 78	Male	20-21	Biology	Chemistry	White	Not Hispanic or Latino	3+	Sophomore, Junior	20-25	Junior	3.95
Focus Group Participant 95	Male	18-19	Business Management	not available	White	Not Hispanic or Latino	1-2	Freshman	1	Freshman	3.38
