# Supplementary material for: Insights on biology student motivations and challenges when reading and analyzing primary literature
Source: PLoS One. 2021 May 10;16(5):e0251275. doi: 10.1371/journal.pone.0251275 (PMC8109785; doi:10.1371/journal.pone.0251275)
Supplement: S2 File — (XLSX) [file pone.0251275.s002.xlsx]

## Sheet: S2 File
FOCUS GROUP 2 (F2)			FOCUS GROUP 1 (F1)		F1+F2	PERCENT TOTAL	ROUNDED
QUESTION 1			QUESTION 1
Topic of article matters	1		Total # of comments	31	44
Big picture	4		Topic of article matters	4	5	11.3636	11
Time investment of reading articles	1		Reading more articles is beneficial	2	2	4.54545	5
Dislike certain assessments	1		Jargon	5	5	11.3636	11
Scientific literacy	1		Lack of knowledge	5	5	11.3636	11
Lack of confidence	2		Time investment of reading articles	3	4	9.09091	9
Hold students accountable so they read paper	3		Big picture	7	11	25	25
			Scientific literacy	5	6	13.6364	14
			Hold students accountable so they read paper	0	3	6.81818	7
			Dislike certain assessments	0	1	2.27273	2
			Lack of confidence	0	2	4.54545	5
			QUESTION 2
QUESTION 2	5		Total # of comments	8	19
Jargon	4		Time investment of reading articles	0	0	0	0
Wording/sentence structure	1		Lack of prior knowledge (of techniques, experimental setup)	0	0	0	0
			Jargon (makes difficult to understand, would like glossary, jargon makes reading frustrating)	4	8	42.1053	42
			Lack of confidence	2	2	10.5263	11
			Scientific literacy	2	2	10.5263	11
			Big picture	1	1	5.26316	5
			Wording/sentence structure	2	3	15.7895	16
			Cognitive load	3	3	15.7895	16
QUESTION 3	8		QUESTION 3/Total # of comments	8	16
Jargon	3		Time investment of reading articles	3	5	31.25	31
Wording/sentence structure	2		Big picture	4	5	31.25	31
Time investment of reading articles	2		Lack of knowledge	1	1	6.25	6
Big picture	1		Jargon (makes difficult to understand, would like glossary, jargon makes reading frustrating)	0	3	18.75	19
			Wording/sentence structure	0	2	12.5	13
QUESTION 4	7		QUESTION 4/Total # of comments	18	25
Topic of article matters	1		Hold students accountable so they read paper	4	4	16	16
Reading more articles is beneficial	1		Group discussion to broaden perspective/help in learning	4	4	16	16
Big picture	4		Big picture	5	9	36	36
Outside resources to help understanding	1		Dislike certain assessments	2	2	8	8
			Lack of knowledge	1	1	4	4
			Jargon (makes difficult to understand, would like glossary, jargon makes reading frustrating)	1	1	4	4
			Topic of article matters	1	2	8	8
			Reading more articles is beneficial	0	1	4	4
			Outside resources to help understanding	0	1	4	4
QUESTION 5	7		QUESTION 5/Total # of comments	11	18
Increases knowledge of topic	2		Scientific literacy	7	8	44.4444	44
Real life application	3		Reading more articles is beneficial	2	2	11.1111	11
Big picture	1		Increases knowledge of topic	0	2	11.1111	11
Scientific literacy	1		Real life application	2	5	27.7778	28
			Big picture	0	1	5.55556	6
