# Supplementary material for: Insights on biology student motivations and challenges when reading and analyzing primary literature
Source: PLoS One. 2021 May 10;16(5):e0251275. doi: 10.1371/journal.pone.0251275 (PMC8109785; doi:10.1371/journal.pone.0251275)
Supplement: S3 File — (XLSX) [file pone.0251275.s003.xlsx]

## Sheet: S3 File
All Students	Study participants
4	2.5
4	2.7
4	3.71
4	3.61
4	2.3
4	3.52
4	3.7
3.99	2.8
3.97	3.95
3.97	3.38
3.97
3.97
3.96	3.217
3.96
3.95
3.95
3.94
3.93
3.93
3.93
3.92
3.9
3.9
3.89
3.88
3.87
3.87
3.86
3.85
3.85
3.84
3.84
3.84
3.84
3.84
3.83
3.83
3.83
3.83
3.82
3.82
3.81
3.8
3.8
3.78
3.77
3.76
3.76
3.76
3.75
3.74
3.74
3.74
3.73
3.73
3.72
3.72
3.72
3.72
3.71
3.7
3.69
3.69
3.69
3.69
3.69
3.68
3.68
3.67
3.67
3.67
3.67
3.67
3.67
3.66
3.65
3.64
3.64
3.64
3.63
3.61
3.61
3.61
3.61
3.61
3.59
3.59
3.59
3.59
3.59
3.59
3.59
3.58
3.58
3.58
3.57
3.57
3.57
3.57
3.57
3.56
3.55
3.55
3.55
3.55
3.55
3.55
3.55
3.55
3.55
3.54
3.54
3.54
3.54
3.54
3.54
3.53
3.53
3.53
3.52
3.52
3.52
3.52
3.51
3.51
3.51
3.51
3.51
3.51
3.51
3.5
3.5
3.5
3.5
3.5
3.5
3.5
3.49
3.49
3.49
3.49
3.48
3.48
3.48
3.48
3.48
3.48
3.48
3.48
3.47
3.47
3.47
3.47
3.47
3.47
3.46
3.46
3.46
3.46
3.46
3.46
3.45
3.45
3.45
3.45
3.45
3.45
3.44
3.44
3.44
3.44
3.44
3.44
3.43
3.43
3.43
3.43
3.43
3.43
3.43
3.42
3.42
3.42
3.42
3.42
3.41
3.41
3.41
3.41
3.4
3.4
3.39
3.39
3.39
3.39
3.39
3.38
3.38
3.38
3.38
3.37
3.37
3.36
3.36
3.36
3.36
3.36
3.36
3.36
3.35
3.35
3.35
3.35
3.35
3.35
3.35
3.35
3.34
3.34
3.34
3.34
3.34
3.33
3.33
3.33
3.33
3.32
3.32
3.32
3.32
3.32
3.32
3.31
3.31
3.31
3.31
3.31
3.31
3.31
3.3
3.3
3.3
3.3
3.3
3.3
3.29
3.28
3.28
3.27
3.27
3.27
3.26
3.26
3.26
3.26
3.26
3.26
3.26
3.25
3.25
3.25
3.24
3.24
3.24
3.24
3.23
3.23
3.22
3.22
3.22
3.22
3.22
3.21
3.21
3.21
3.21
3.21
3.2
3.2
3.2
3.2
3.2
3.2
3.2
3.19
3.19
3.19
3.18
3.17
3.17
3.17
3.16
3.16
3.16
3.16
3.16
3.15
3.15
3.15
3.15
3.15
3.14
3.14
3.14
3.14
3.14
3.14
3.14
3.14
3.14
3.13
3.13
3.13
3.13
3.13
3.13
3.13
3.13
3.12
3.12
3.12
3.12
3.12
3.12
3.11
3.11
3.11
3.11
3.11
3.1
3.1
3.1
3.1
3.1
3.1
3.1
3.1
3.09
3.09
3.09
3.08
3.07
3.07
3.07
3.07
3.07
3.07
3.06
3.05
3.05
3.05
3.05
3.05
3.05
3.04
3.04
3.04
3.04
3.04
3.03
3.03
3.03
3.03
3.03
3.02
3.02
3.02
3.02
3.01
3.01
3.01
3.01
3
3
3
3
3
3
3
3
3
3
2.99
2.99
2.98
2.98
2.98
2.97
2.96
2.96
2.96
2.96
2.96
2.96
2.96
2.96
2.96
2.95
2.95
2.95
2.95
2.95
2.95
2.95
2.95
2.95
2.95
2.94
2.94
2.94
2.94
2.94
2.93
2.93
2.93
2.92
2.92
2.91
2.91
2.91
2.91
2.91
2.9
2.9
2.89
2.89
2.89
2.88
2.88
2.88
2.87
2.87
2.87
2.86
2.86
2.86
2.86
2.85
2.85
2.84
2.83
2.83
2.83
2.83
2.83
2.82
2.82
2.82
2.82
2.81
2.81
2.8
2.8
2.8
2.8
2.8
2.79
2.79
2.79
2.78
2.78
2.78
2.78
2.77
2.77
2.77
2.76
2.76
2.76
2.75
2.75
2.75
2.75
2.75
2.75
2.74
2.74
2.74
2.74
2.73
2.73
2.73
2.73
2.72
2.72
2.71
2.71
2.7
2.7
2.7
2.7
2.7
2.69
2.69
2.69
2.68
2.68
2.67
2.67
2.67
2.67
2.67
2.67
2.66
2.66
2.66
2.66
2.65
2.65
2.64
2.64
2.63
2.63
2.62
2.62
2.62
2.61
2.61
2.6
2.6
2.6
2.6
2.6
2.6
2.6
2.59
2.59
2.59
2.59
2.58
2.57
2.57
2.55
2.54
2.54
2.54
2.53
2.53
2.53
2.53
2.52
2.51
2.51
2.51
2.5
2.5
2.5
2.47
2.46
2.46
2.46
2.46
2.45
2.45
2.45
2.44
2.43
2.43
2.43
2.42
2.42
2.42
2.41
2.41
2.41
2.4
2.39
2.39
2.38
2.37
2.36
2.35
2.33
2.33
2.33
2.32
2.32
2.32
2.3
2.3
2.29
2.29
2.28
2.27
2.26
2.25
2.24
2.24
2.22
2.2
2.18
2.17
2.15
2.11
2.11
2.1
2.02
2.01
1.96
1.95
1.93
1.91
1.9
1.88
1.86
1.86
1.81
1.81
1.77
1.76
1.75
1.75
1.73
1.68
1.68
1.67
1.2
1.06
0.68
0.51
0.46
0.45
3.07887
