# Supplementary material for: Insights on biology student motivations and challenges when reading and analyzing primary literature
Source: PLoS One. 2021 May 10;16(5):e0251275. doi: 10.1371/journal.pone.0251275 (PMC8109785; doi:10.1371/journal.pone.0251275)
Supplement: S4 File — (XLSX) [file pone.0251275.s004.xlsx]

## Sheet: S4 File
	Task values					Goal orientations
	Attainment	Cost	Intrinsic	Utility value		Mastery	Performance +	Performance -
Incidences	1	9	12	13		27	14	1
% total	2.85714	25.7143	34.2857	37.1429		64.2857	33.3333	2.38095
